# Supplementary material for: Species-specific SNP arrays for non-invasive genetic monitoring of a vulnerable bat
Source: Sci Rep. 2024 Jan 22;14:1847. doi: 10.1038/s41598-024-51461-5 (PMC10803360; doi:10.1038/s41598-024-51461-5)
Supplement: Supplementary file 1 — Supplementary Information 1. [file 41598_2024_51461_MOESM1_ESM.rmd]

---
title: "Ghost_bat_marker_development_Pilbara_script"
author: "Rujiporn Sun"
date: "30/09/2021"
output: word_document
---

```{r setup, include=FALSE}
knitr::opts_chunk$set(echo = FALSE)

## Install packages with BiocManager
#if (!requireNamespace("BiocManager", quietly = TRUE))
#  install.packages("BiocManager")
#BiocManager::install("SeqArray")
#BiocManager::install("SNPRelate")

## install dartR from github to get latest version
#install.packages("devtools") 
#library(devtools) 
#install_github("green-striped-gecko/dartR") 
#install_github("nikostourvas/PopGenUtils")

## other packages
#install.packages("vcfR")
#install.packages("hierfstat")
#install.packages("seqinr")
#install.packages("adegenet")
#install.packages("dplyr")
#install.packages("ggpubr")
#install.packages("ggplot2")
#install.packages("matrixStats")

# load libraries. Note that not all are needed in this script but are useful downstream
library(vcfR)
library(SeqArray)
library(hierfstat)
library(dartR)
library(seqinr)
library(adegenet)
library(dplyr)
library(ggpubr)
library(ggplot2)
library(SNPRelate)
library(PopGenUtils)
library(matrixStats)
library(ape)
library(tidyr)

# Note that this script was developed under dartR version 1.9.9.1 since then there are a number of functions have changed and some scripts here are no longer working or produced different results with the new updates.
```

**Required packages:**   

* knitr [@knitr]
* SNPRelate [@SNPRelate]
* vcfR [@vcfR]
* adegenet [@adegenet]]
* dplyr [@dplyr]
* dartR [@dartR]
* ggpubr [@ggpubr]
* ggplot2 [@ggplot2]
* hierfstat [@hierfstat]
* SeqArray [@SeqArray]
* seqinr [@seqinr]

## Set working environment

Set your own working directory then create a directory called "source" and put all input files that directory.

```{r Chunk1}
# Create a folder called "source" and put raw data in there then set file path to raw data
fp_in <- "./source"

# name of genotype table
n <- "genotype.csv"

# name of individual metadata file. 
s <-  "ind.metrics.csv" 

# name of loci metrics file
f < "loc.metrics.csv"

# construct full name
geno <- file.path(fp_in, n)
stratafile <- file.path(fp_in, s)
locfile <- file.path(fp_in, f)

# export
fp_out <- "./"
```


## Import genotype table into genlight
```{r Chunk4}
### Import the genotype table into genlight
geno <- read.csv(file = geno, header = T, row.names = 1)

gl <- as.genlight(t(geno))

# Tell dartr that it is a binary SNP data
ploidy(gl) <- 2 

# Combine vcf information to genlight object
gl@other$loc.metrics <- read.csv(locfile, header = T, row.names = 1)

# Fill in empty columns in loc.metrics
gl <- gl.compliance.check(gl)

# Calculate loc.metrics
gl <- gl.recalc.metrics(gl)

# Check. Note a few of them may not get calculated. If they are not, try convert to genind and back to genlight and recalc.
gl@other$loc.metrics.flags

# Read metadata into individual metrics. Make sure that it follows the same order as sample ID order. 
gl@other$ind.metrics <- read.csv(stratafile, header = T, row.names = 1)

# Assign population
gl <- gl.reassign.pop(gl, as.pop = "pop_rename")
popNames(gl)

names(gl@other$ind.metrics)
names(gl@other$loc.metrics)

# Check
gl.report.heterozygosity(gl, method = "pop")
```

## Quality control - Base and Ts/Tv ratio
```{r Chunk7}
# Base report and Ts/Tv ratio
gl.report.bases(gl)
```

# Transition (pyrimidine-pyrimidine (C-T), purine-purine (A-G)) versus transversion (pyrimidine-purine) mutations
Transition should occur at a higher rate because C when is adjacent to G can easily get methylated. Online discussion (https://www.cureffi.org/2012/10/17/descriptive-statistics-and-quality-control-on-variants/#:~:text=Ti%2FTv%20(sometimes%20called%20Ts,a%20purine%20or%20vice%20versa.) suggests ratio of 2.1 for whole genome sequencing and 2.8 for whole exome. If it is lower, it means your data includes false positive caused by random sequencing errors.

## Filter

0. Keep only loci with one SNP
1. Sequence length >= 50 bp
2. SNP position 25:45
3. Minimum average read depth per locus of >=5 and =< 200
4. Filter Pilbara
5. Genotyping rate per loci >= 0.80
6. Genotyping rate per individual >= 0.80
7. Coverage difference between Ref and SNP 0.2-0.8
8. Reproducibility > 0.95 in technical replicates
9. Paralog (sequence similarity of 25% removed)
10a. He 0.2 - 0.5 
10b. maf 0.3 - 0.5
11. HWE
12. LD

## Only keep loci with one SNP and exclude all loci with multiple SNPs
```{r Chunk6}
# Pull out the list of all loci
loc.list <- as.data.frame(cbind(loc.names = gl@loc.names,LOC = gl@other$loc.metrics$LOC))

# Identify locus with multiple SNPs
dup_loc <- loc.list$LOC[duplicated(loc.list$LOC)] 

# Remove loci with multiple SNPs
single_snp_loc <- loc.list[!(loc.list$LOC %in% dup_loc),]

# Include only loci with one SNP
gl_Pil_0 <- gl.keep.loc(gl, loc.list = single_snp_loc[,1])

# Check
nLoc(gl_Pil_0)
length(single_snp_loc$LOC)
```

# Select sequence length >= 50 bp and SNP position 25-45
```{r Chunk12}
# Filter trim sequence length >= 50 bp
gl_Pil_1 <- gl_Pil_0[ ,which(gl_Pil_0@other$loc.metrics$trim_seq_len >= 50)]
gl_Pil_1@other$loc.metrics <- gl_Pil_0@other$loc.metrics[which(gl_Pil_0@other$loc.metrics$trim_seq_len >= 50),]

# Filter loci with SNP position 25-45
gl_Pil_2 <- gl_Pil_1[ ,which(gl_Pil_1@other$loc.metrics$snp.position >= 25 & gl_Pil_1@other$loc.metrics$snp.position <= 45)]
gl_Pil_2@other$loc.metrics <- gl_Pil_1@other$loc.metrics[which(gl_Pil_1@other$loc.metrics$snp.position >= 25 & gl_Pil_1@other$loc.metrics$snp.position <= 45),]
gl_Pil_2 <- gl.recalc.metrics(gl_Pil_2, verbose = 0)

# SNP position distribution
hist(gl_Pil_1@other$loc.metrics$snp.position)

# Loci length distribution
hist(gl_Pil_0@other$loc.metrics$trim_seq_len)

# Number of loci removed
nLoc(gl_Pil_0)-nLoc(gl_Pil_1)
nLoc(gl_Pil_1)-nLoc(gl_Pil_2)
```

# Minimum average locus depth of 5 and maximum of 200
```{r Chunk14}
hist(gl_Pil_2@other$loc.metrics$CombCount, 
     col = 'skyblue3', 
     breaks = 100, 
     main = "Combined coverage depth")

gl_Pil_3 <- gl_Pil_2[ ,which(gl_Pil_2@other$loc.metrics$CombCount >= 5 & gl_Pil_2@other$loc.metrics$CombCount <= 200)]
gl_Pil_3@other$loc.metrics <-  gl_Pil_2@other$loc.metrics[which(gl_Pil_2@other$loc.metrics$CombCount >= 5 & gl_Pil_2@other$loc.metrics$CombCount <= 200),]
gl_Pil_3 <- gl.recalc.metrics(gl_Pil_3, verbose = 0)

#Number of loci removed
nLoc(gl_Pil_2)-nLoc(gl_Pil_3)
```

# Genotype rate of >=0.8 per loci and >=0.8 per individual
```{r Chunk15}
# Filter for loci >=80% call rate
gl.report.callrate(gl_Pil_3, method = "loc")
gl_Pil_4 <-gl.filter.callrate(gl_Pil_3,mono.rm = TRUE,method ="loc",threshold =0.8, recalc = TRUE, verbose = 0)

# Number of loci removed
nLoc(gl_Pil_3)-nLoc(gl_Pil_4)

# Filter for individual >= 80% call rate
gl.report.callrate(gl_Pil_4, method = "ind")
gl_Pil_5 <- gl.filter.callrate(gl_Pil_4, mono.rm = TRUE, method = "ind", threshold = 0.8, recalc = TRUE)

# Number of individual removed
nInd(gl_Pil_4)-nInd(gl_Pil_5)
```

# Select loci with coverage difference. To ensure no bias amplification toward one allele or the other. Coverage depth difference formula is average_depth_ref/sum(average_depth_ref+average_depth_snp)
```{r Chunk17}
# Plot coverage difference
hist(gl_Pil_5@other$loc.metrics$coverage_diff, 
     col = 'skyblue3', 
     breaks = 100, 
     xlab = NULL,
     main = "Allele depth balance")

# Filter allele coverage differences between 0.2 - 0.8
gl_Pil_6 <- gl_Pil_5[ ,which(gl_Pil_5@other$loc.metrics$coverage_diff >= 0.2 & gl_Pil_5@other$loc.metrics$coverage_diff <= 0.8)]
gl_Pil_6@other$loc.metrics <-  gl_Pil_5@other$loc.metrics[which(gl_Pil_5@other$loc.metrics$coverage_diff >= 0.2 & gl_Pil_5@other$loc.metrics$coverage_diff <= 0.8),]
gl_Pil_6 <- gl.recalc.metrics(gl_Pil_6, verbose = 0)

# Number of loci removed
nLoc(gl_Pil_5)-nLoc(gl_Pil_6)
```

# Filter reproducibility of technical rep >= 0.95
```{r Chunk18}
# Filter reproducibility threshold
hist(gl_Pil_6@other$loc.metrics$RepAvg, 
     col = 'skyblue3', 
     breaks = 100, 
     xlab = NULL,
     main = "Reproducibility")

gl_Pil_7 <- gl.filter.reproducibility(gl_Pil_6, t=0.95, verbose = 0)
```

# Sequence similarity of 25% or greater remove
```{r Chunk19}
# Remove seq tags that are too similar (possible paralogues) - take a while if there are many SNPs
# t = threshold for proportion of base differences 

gl_Pil_8 <- gl.filter.hamming(gl_Pil_7, t = 0.25, pb = F)

gl.save(gl_Pil_8, paste0(fp_out,"gl_Pil_8.rds"))

# Number of loci removed
nLoc(gl_Pil_7)-nLoc(gl_Pil_8)
```

# Filter for He ranges 0.2 - 0.5 for individual panel
```{r Chunk20}
# Filter he 0.2 - 0.5
gl_Pil_9 <- gl_Pil_8[ ,which(gl_Pil_8@other$loc.metrics$FreqHets >= 0.2 & gl_Pil_8@other$loc.metrics$FreqHets <= 0.5)]
gl_Pil_9@other$loc.metrics <-  gl_Pil_8@other$loc.metrics[which(gl_Pil_8@other$loc.metrics$FreqHets >= 0.2 & gl_Pil_8@other$loc.metrics$FreqHets <= 0.5),]
gl_Pil_9 <- gl.recalc.metrics(gl_Pil_9, verbose = 0)
nLoc(gl_Pil_9)
```

# Filter maf 0.3-0.5
```{r Chunk21}
# Filter maf 0.3-0.5
gl_Pil_10 <- gl_Pil_9[ ,which(gl_Pil_9@other$loc.metrics$maf >= 0.3 & gl_Pil_9@other$loc.metrics$maf <= 0.5)]
gl_Pil_10@other$loc.metrics <- gl_Pil_9@other$loc.metrics[which(gl_Pil_9@other$loc.metrics$maf >= 0.3 & gl_Pil_9@other$loc.metrics$maf <= 0.5),]
gl_Pil_10 <- gl.recalc.metrics(gl_Pil_10, verbose = 0)
nLoc(gl_Pil_10)
```

# HWE
```{r Chunk21}
# Filter HWE disequilibrium
gl_Pil_11 <- gl.filter.hwe(gl_Pil_10, alpha = 0.05, basis = "any", bon = TRUE, v = 5)
```
It is advisable to check HWE disequilibrium in each population separately (the new version of DartR has this option)

# LD
```{r Chunk22}
# Export to SNPRelate for LD pruning. If rerun this section, you need to change the outfile name. The export won't work if there is a .gds with the same name already there.
gl2gds(gl_Pil_11, outfile="gl_Pil_11.gds", outpath = "./")
gl_Pil_11_gds <- snpgdsOpen("gl_Pil_11.gds")
gl_Pil_11_ld <- snpgdsLDpruning(gl_Pil_11_gds, ld.threshold = 0.5, maf = NaN, missing = NaN, method = "corr")

#Remove loci with LD from the current list. gl_Pil_11_ld contains a list of loci that have been LD pruned.
snp.id <- unlist(gl_Pil_11_ld)
gl_Pil_12 <- gl.keep.loc(gl_Pil_11, loc.list = snp.id) 

gl.save(gl_Pil_12, paste0(fp_out,"gl_Pil_12.rds"))
```

# Check filter ID SNPs
```{r Chunk23}
# Quality check
glPlot(gl_Pil_12)
gl.pcoa.plot(gl.pcoa(gl_Pil_12), gl_Pil_12)

# No. of fixed differences between pop pairs
fd <- gl.fixed.diff(gl_Pil_12)
fd$fd

# No. of fixed allele and private alleles in table
gl.report.pa(gl_Pil_12)

# Calculate Fst
gl.fst.pop(gl_Pil_12, nboots = 1000)

# Pop he and ho
gl.report.heterozygosity(gl_Pil_12,method="pop")

# Export the SNP list that pass the filter
x <- cbind(gl_Pil_12@other$loc.metrics[,], t(as.matrix(gl_Pil_12[,])))
write.csv(x, file = "ghost_bat_Pilbara_ind_panel.csv")

# Final SNP number of the ID panel
nLoc(gl_Pil_12)
```

# Check data
```{r Chunk24}
##Get summary table by hierfstat (more reputation program)
gi_Pil_12 <- gl2gi(gl_Pil_12)

sum_gi_Pil_12 <- basic.stats(gi_Pil_12)

Ind <- colMeans(sum_gi_Pil_12$n.ind.samp)
Hs<-colMeans(sum_gi_Pil_12$Hs, na.rm = T)
Ho<-colMeans(sum_gi_Pil_12$Ho, na.rm = T)
Fis<-colMeans(sum_gi_Pil_12$Fis, na.rm = T)

sum<-rbind(Ind,Ho,Hs,Fis)
t(sum)
```
Note that He, Ho and Fis will be overestimated and Ne will be underestimated because the high He filter.  
