# Supplementary material for: Species-specific SNP arrays for non-invasive genetic monitoring of a vulnerable bat
Source: Sci Rep. 2024 Jan 22;14:1847. doi: 10.1038/s41598-024-51461-5 (PMC10803360; doi:10.1038/s41598-024-51461-5)
Supplement: Supplementary file 4 — Supplementary Information 4. [file 41598_2024_51461_MOESM4_ESM.xlsx]

## Sheet: Sheet1
Panel	Locus ID	Sequence	Sequence length (bp)	SNP position	Ref>Snp	Average amplification rate across samples	FreqHomRef	FreqHomSnp	FreqHets	PICRef	PICSnp	Average PIC	Average read count Ref	Average read count Snp	Reproducibility average	Minimum allele frequency
1	24861549	TGCAGAATGATTTTCCTACATCTTTTGACAATGAAAAAGTAGAACAGGAGAGGAGCAATGTCTGAGTGG	69	42	A>G	0.957806	0.506608	0.290749	0.202643	0.412428	0.499913	0.45617	17.7917	11.4627	0.996212	0.39207
1	31801599	TGCAGGGCTCGGCCACACTTGCCCTGCGTGGCCCTCTCCAGCTGGTCCATGTGTTCCAAGGCAGGCGAA	69	32	C>G	0.835443	0.50505	0.161616	0.333333	0.270993	0.499949	0.385471	4.24161	3.27826	0.970238	0.328283
1	24856086	TGCAGGATAAGGAAACTGAGGCTTAGAGAGATTGACGTGCCTAAGATGACACAGCTGGAAGTGGTAGAA	69	35	C>T	1	0.489451	0.371308	0.139241	0.466877	0.499777	0.483327	12.9795	9.98621	0.977273	0.440928
1	24868210	TGCAGCATCTTCTCCGCTTTGATCTCACTGGCGATGAGCTGCTTGACCTGGTAAATAGAAGCTTGCGGG	69	32	G>A	0.886076	0.509524	0.22381	0.266667	0.347438	0.499819	0.423628	5.51351	4.75397	0.987179	0.357143
1	31810704	TGCAGACATACTACATGCAGATAAACCATAAGCGCATCTTTATGTTTGCTGATAAAAGCTTCATGTAAA	69	32	C>T	0.881857	0.478469	0.215311	0.30622	0.337904	0.499073	0.418489	3.70166	2.94215	0.957143	0.368421
1	24873416	TGCAGCGTCAAGTTCATGGATTTAACTGTGGTCATGAGAGTCGCGCGTGCTCGTGTCCCAGGAAGTGCT	69	44	G>A	0.957806	0.524229	0.295154	0.180617	0.416076	0.498826	0.457451	8.20889	6.94615	1	0.385463
1	24857832	TGCAGTTGACTCCGGGTAACTGAAACGGTGGAAAGTGAAACCGCGGATAAGGGAGACGACTGTACTAGC	69	43	C>T	0.978903	0.530172	0.318966	0.150862	0.434453	0.498179	0.466316	14.794	12.2462	1	0.394397
1	24855066	TGCAGCATGTGTCACAGCCAGCAGCATCTGGTAGACAACGGAACACAGCACTTCCCTGTGGGGACCTCT	69	34	A>C	0.936709	0.463964	0.346847	0.189189	0.453088	0.497403	0.475246	4.39906	4.03521	0.98374	0.441441
1	24864272	TGCAGGGTGACACAAAAAAGTCCAGATAACACCTGCCTGTACGTGGCAGGGGTTGTACAACAGGGAGAG	69	41	C>T	0.987342	0.461539	0.311966	0.226496	0.429286	0.497041	0.463164	14.7361	10.6599	1	0.425214
1	24854687	TGCAGATGCTGGGTTACAGCCCTTTTTTCTTTTTCTTTTTCCCGAATAAATCATTGTTGGTGATGGAAT	69	41	C>T	1	0.451477	0.388186	0.160338	0.474995	0.495291	0.485143	14.4938	10.2201	1	0.468354
1	24854764	TGCAGATTGCCCTCAGGCTTGGTGATCAAGCATTTAACCGACTAGCAAACTGGTGAATGCCAAGAAATG	69	40	A>T	0.894515	0.45283	0.283019	0.264151	0.405838	0.49555	0.450694	18.9171	16.95	1	0.415094
1	31804513	TGCAGACACCACCCTTTGACCTGAGACATACTTTGCTTTACAGCAGCTGAGTAACCTGGCAAGTTATCG	69	40	C>T	1	0.552743	0.329114	0.118143	0.441596	0.494436	0.468016	8.29644	3.88525	0.965909	0.388186
1	24873894	TGCAGTTCTCAGCCCGAGCCAGGCCAGGCGTGGGATTTGACTCGGTTGCCCTTACGTTAACAAAGGCAC	69	38	G>C	0.869198	0.432039	0.23301	0.334951	0.357432	0.490763	0.424097	5.76875	3.16547	0.957143	0.400485
1	24857729	TGCAGTTACTCTAATTTATTGCATTCTCTTTAGTAGAAAACGTCTTGGACATAGCAAGAAAGGCATCAG	69	40	C>T	0.974684	0.575758	0.203463	0.220779	0.324132	0.488522	0.406327	28.4101	19.9298	0.988095	0.313853
1	24865226	TGCAGTTAAAGACTACTGTGAAAGGCTTCGGGCAGCACCTTCTCATAGCTGGCAACTGTGCTAACCTTT	69	29	G>C	0.978903	0.422414	0.396552	0.181034	0.478597	0.487961	0.483279	12.3717	8.95152	0.988372	0.487069
1	24856070	TGCAGGAGGTTTGTACTTTCCCACAGCGCTGACATCACATTTGGCCTTGTGACTTACCTTGGCCAATAG	69	40	T>C	0.991561	0.417021	0.395745	0.187234	0.478262	0.486229	0.482245	8.02667	6.52941	0.977273	0.489362
1	24864351	TGCAGGTAGTAATGGAAAGTGTCCTATTCAGTTCTCCTGCACTTCTGGCTTCTATGCACACACAACGCT	69	42	T>C	0.831224	0.411168	0.238579	0.350254	0.363318	0.484218	0.423768	9.88387	8.83453	1	0.413706
1	24869438	TGCAGGTAGGGGAAAGGGAGAGAAAGTGCATATGACGACTTTTAGGAAGGAAATCTCCCCCAACAGTAC	69	35	C>T	0.991561	0.408511	0.357447	0.234043	0.459357	0.483259	0.471308	11.156	8.06024	1	0.474468
1	24869987	TGCAGTGTCCTGACATGCACTGTTCCCTTCTGGAGGGTCGCGGGGAGGGATTCTTTACATTGAAGGGTG	69	39	G>A	0.886076	0.409524	0.190476	0.4	0.30839	0.483628	0.396009	21.8693	19.5263	1	0.390476
1	31808552	TGCAGAGCTGCTGGGCCTGGCCGGGCGGAGGGCAGGTGCGATGAGCCTGGGAGAAGAGACGTGGGCCCA	69	33	A>T	0.932489	0.59276	0.190045	0.217195	0.307856	0.482791	0.395324	6.44175	3.6699	0.987179	0.298643
1	31799762	TGCAGAGCCCACACAACATCCCCTTTCGGGGCTCACTCGCACCCCGAAAGATGACAGGCTTCTGTCACC	69	37	C>T	0.949367	0.4	0.368889	0.231111	0.46562	0.48	0.47281	5.08962	4.85897	0.952381	0.484444
1	24855114	TGCAGCCAAGGCCACCAGGGGCACACGTGTGGTTGAACAAGGTGGGTATGCTCCTGGCAGCCAGGGAGA	69	31	G>A	0.966245	0.611354	0.266376	0.122271	0.390839	0.475201	0.43302	5.53361	3.79245	0.987805	0.327511
1	24873369	TGCAGCCCTTGTGTGCCAGGCGCACCACAAACCCATGAGCAAAGGGGACCAGCAGCTTCCTCCGCAGAC	69	32	C>G	0.818565	0.443299	0.175258	0.381443	0.289085	0.49357	0.391327	11.3701	11.8904	0.984848	0.365979
1	24862236	TGCAGATCCGACAGCCCTCTCTCTGTCGTCCCCCACCGTGTCTGTTTCCTTTTCTGTCTCTCCTAGTCT	69	37	G>A	0.940928	0.372197	0.269058	0.358744	0.393332	0.467333	0.430332	6.39655	4.21429	0.960317	0.44843
1	24854530	TGCAGAGTATTTTTATCATAGGTATTTTCATCCTCATCGTGGGTATCTCTATGGGTTTGTTGTGTGGCT	69	37	C>T	0.995781	0.372881	0.411017	0.216102	0.484164	0.467682	0.475923	15.6123	13.8523	0.988636	0.480932
1	24863778	TGCAGGCATTTTGTACAATATCGGGCCCATGTTCATCCATATTGTATCATGTGACAGTACTTCATTTTC	69	35	T>A	0.991561	0.370213	0.412766	0.217021	0.48478	0.466311	0.475545	15.0455	14	1	0.478723
1	24865133	TGCAGTGGTCTCATCAGCAAGAATCGAAAGGCACGTAGATTACCACCTTAAAAGGTTAATGAAGGCATA	69	32	A>G	0.940928	0.632287	0.192825	0.174888	0.311287	0.465	0.388144	27.5861	24.26	1	0.280269
1	24855733	TGCAGCTGGCAATATTAGTTAATAAAATGGCAACACTGGTGTATATTATTCTAGCATAAAAAAGGAATA	69	40	G>A	0.945148	0.633929	0.236607	0.129464	0.361248	0.464126	0.412687	8.78879	5.07143	0.974359	0.301339
1	24855316	TGCAGCCTAGGAGCAACAGGCTATACCAACATAGCTTAAGTGTGTAATACGTTGTACCATCTGGGTTTG	69	40	T>C	0.991561	0.634043	0.259574	0.106383	0.384391	0.464065	0.424228	13.8275	5.56566	0.977273	0.312766
1	24855925	TGCAGGAATGTTCTTTGCCCACGTGGATCGCGCAGATGTTAATTACTAAGATGCTGAGAAACTTGCAAC	69	33	A>G	0.991561	0.353191	0.425532	0.221277	0.488909	0.456895	0.472902	6.23077	6.10112	0.965909	0.46383
1	31808652	TGCAGATCAGAATAGAGAGGTTTCCCCATGGCCTCACCAGGGATGAGGTCTAGGCAGTGGCCACGGTTT	69	28	T>C	0.970464	0.347826	0.417391	0.234783	0.486352	0.453686	0.470019	6.87619	5.84066	0.962121	0.465217
1	31801636	TGCAGGGGCCCACCTGGGTAGGAGCTTTAGGTCTGTAGTGCACTAAATATCACTATAGCAACAGTAAAG	69	38	T>A	0.974684	0.34632	0.419913	0.233766	0.487172	0.452765	0.469969	7.50242	6.48421	0.965909	0.463203
1	24857235	TGCAGTCATTTGCAAGTGCCCCTGTTTTTCCACTGCCTATTAAGGATGTCAGCAGAACATCCTCTGCAT	69	33	T>C	1	0.320675	0.434599	0.244726	0.491445	0.435685	0.463565	27.1944	25.9746	1	0.443038
1	24857404	TGCAGTGACCTGATTTCCAAAGATCACATTCTGACAAACTGGGGTTAGGGAGAGGAGGACACAATTCAA	69	36	A>T	0.995781	0.305085	0.474576	0.220339	0.498707	0.424016	0.461362	9.03182	8.84343	1	0.415254
1	24873809	TGCAGTCGCGGATTAACAAAGTATAAACCATCACCAGGGGAATTCTCTCCCCTCCACGCGGCAAAAACG	69	33	C>T	0.881857	0.507177	0.200957	0.291866	0.321146	0.499897	0.410522	22.6441	23.4972	0.987179	0.34689
1	24855449	TGCAGCCTTTTCCAGGACTGCACATGCTTCAGCTGGGGCCCAACTTTCTAGGGCAGTGCAGCATGAGAT	65	32	C>G	1	0.468354	0.240506	0.291139	0.365326	0.497997	0.431662	17.7742	20.2041	1	0.386076
1	24854000	TGCAGACCAACTGAGGTTGGGATTCCCAGGAACCTTAGGGCTTAAAAGCAGCCCAGGCAACTTCAATAC	69	32	C>T	0.911392	0.546296	0.180556	0.273148	0.29591	0.495713	0.395812	5.66667	8.48634	0.972973	0.31713
1	24854056	TGCAGACCTGCACAACTCCATTCTTCATCTTTTTAGCTTCCAATGGCCCTCCAGCACCACCTGTCAATA	69	41	A>G	0.987342	0.350427	0.380342	0.269231	0.471364	0.455256	0.46331	17.2626	16.9563	1	0.485043
1	24856389	TGCAGGCTGAGGTGAGTCCCCAGAGACAGCACCTCAGCTCCCAGTGCCCTTGTGACCGACAGCACAAAT	69	42	A>G	0.966245	0.484716	0.253275	0.262009	0.378254	0.499533	0.438893	4.90141	6.81726	1	0.384279
1	24864426	TGCAGGTGAGGTAGCCTGCTGGCCAGGCACTGAGGTGGGCAGGGCATCCCTCTGTGTGGGCATTGGAGC	69	30	T>C	1	0.421941	0.337553	0.240506	0.447222	0.487814	0.467518	12.9408	16.463	0.988636	0.457806
1	24857350	TGCAGTCTTACCGATGGCCAGCAGCTCCTGGTTGGCCCTGACACGGTAATTGTTTTGAGACGCTGAAGA	69	42	A>G	0.801688	0.605263	0.157895	0.236842	0.265928	0.477839	0.371884	3.55682	3.8631	0.981481	0.276316
1	24868315	TGCAGCCCAGCAGCCCAAACCTGGAGCCAGCAAAGTGGTGGGAATGGGGGGTAGTGTGGGGAGAGCGGG	69	32	A>G	0.881857	0.578947	0.210526	0.210526	0.33241	0.487535	0.409972	6.74286	6.44503	1	0.315789
1	24873292	TGCAGCACCTCCACTGTTGGATGCTTCCGGACTGAGACAATACGTGCTGGCTCAGAGCCGCATGAATGG	69	38	A>G	0.810127	0.630208	0.161458	0.208333	0.270779	0.466092	0.368435	7.44444	11.7104	1	0.265625
1	24863327	TGCAGCTGGGTCAGAAAAGATGGAAAGAACGCAAGCTGTGGAAATGGGCACCAGAGAGGGACACGGTCA	69	33	A>G	1	0.544304	0.270042	0.185654	0.394239	0.496074	0.445157	14.4286	17.9106	0.988636	0.362869
1	24854903	TGCAGCACTCAGTAGTTGGTATTCCTCAGAGGCGCCACTTACACTTTCCACATGTTTTGAGTCAAGTTA	69	41	C>T	0.991561	0.561702	0.285106	0.153191	0.407641	0.492386	0.450014	9.13386	15.141	1	0.361702
1	27589000	TGCAGAGACAGAAAGTACCTCTGAGTGAGGAAACCCCAGCACATGTGAAACCAGGTTACAACTCTTCAG	69	40	A>G	0.995781	0.466102	0.381356	0.152542	0.471847	0.497702	0.484774	10.1788	12.0042	0.965909	0.457627
1	24862144	TGCAGAGTCAGAAAGAACAGATTCAAATCAACCCTGTGCTGGCTTACTGAACTCGGGCTGACCGTTCCC	69	44	T>A	0.995781	0.635593	0.245763	0.118644	0.370727	0.463229	0.416978	5.0495	6.97211	0.988636	0.305085
2	24853700	TGCAGAACCCTTAGGATCCAAAGAACCTGCCCCAACCTTTCTAAGTCAAGGTCAGGGAATGAACTAGGC	69	44	G>A	1	0.50211	0.379747	0.118143	0.471078	0.499991	0.485535	13.5524	9.05298	1	0.438819
2	24856034	TGCAGGAGCTACTATTAATGTTAACATGTTCAAGTGGATGTAAACTGTCCACTGGTAGGCATGAGATCG	63	37	A>G	0.924051	0.506849	0.292237	0.200913	0.413669	0.499906	0.456788	22.0957	18.1395	1	0.392694
2	24869636	TGCAGTAGGTGATTGGTGTGAGGTGTATTAAGTTTACCCGTATTATGAATCGATTGTTTCAGCTATGGA	69	39	G>A	0.991561	0.52766	0.348936	0.123404	0.454359	0.49847	0.476415	9.86345	6.30147	0.962121	0.410638
2	24853612	TGCAGAAACAAGAACGCTCCGCAATTTCAGTGCCTTAAAACAAGAGGTTCATTTCTCAATGCCTGTCCC	69	40	C>G	0.978903	0.465517	0.310345	0.224138	0.428062	0.497622	0.462842	7.71364	5.875	0.976744	0.422414
2	24863705	TGCAGGCAAGAAGCCTCCCCCTGTGACCTCAGGACCACCTTTTCCAAGACAGTTCGAGGAACCCAGTTT	69	36	A>G	1	0.464135	0.383966	0.151899	0.473072	0.497427	0.48525	10.963	7.05333	0.988636	0.459916
2	31800698	TGCAGCCTTCCCCACTCTCTGTTCTGTACCCCCTCATGTGAGGAATTATAGCCTTTTCTCCTTTCATCC	69	30	C>T	0.974684	0.463203	0.30303	0.233766	0.422406	0.497292	0.459849	4.14953	3.31034	0.9625	0.419913
2	31801324	TGCAGGCCAGCATGGTCCCTGCCAGGGAGGAATAACCATCCCAAATAGGACTAATCCTAGAATGGGGTT	69	34	A>G	0.983122	0.459228	0.321888	0.218884	0.436553	0.496675	0.466614	6.75	4.00658	0.965909	0.43133
2	24871210	TGCAGACTACAGTCGAACTATCTGTCCTGTGGAATACCATGATTCCTCTTTCAAGTTAAATTCTGATCA	69	37	C>T	0.953587	0.544248	0.230088	0.225664	0.354296	0.496084	0.42519	7.10427	4.41379	0.974359	0.34292
2	24864402	TGCAGGTCTGGGAAGATGGAACGATCAGGTTGCAACATGCACTCTGTGTAGCCCAGAGGAGCAGAGAAG	69	34	A>G	0.852321	0.559406	0.222772	0.217822	0.34629	0.492942	0.419616	20.5	17.009	0.9875	0.331683
2	24856090	TGCAGGATAGCCAGGAGCAGGGATAGGTGTGGTGGTAGACTAGAAATGGGCACTATGCCCTGGACCCAT	69	39	C>A	0.945148	0.433036	0.348214	0.21875	0.453922	0.491032	0.472477	21.1202	17.7039	0.97561	0.457589
2	24856397	TGCAGGCTGCGGGTTGGACAAGCTTGTCCTAGACCTTTGGAAGCCGGTTCAACCCTTGGTTTATTGGGT	69	44	C>T	0.953587	0.570797	0.190265	0.238938	0.308129	0.489976	0.399052	6.47573	3.38938	0.97619	0.309735
2	24863805	TGCAGGCCCAGCCATCCAGATGGGGCCACGGACGCCCAGGACCGCCGGCCACCGCCGGCACGTCCCTGG	69	43	G>A	0.902954	0.570094	0.280374	0.149533	0.403529	0.490174	0.446851	12.3206	11.3454	0.971429	0.35514
2	24855044	TGCAGCATCTTACAGTATTTTCTCTTAGTTGTTTGGTCTTTCAACACTGGGAGATTTCCTAGAAGGTGG	69	41	C>T	1	0.582279	0.28692	0.130802	0.409194	0.486461	0.447827	16.2561	9.83051	1	0.352321
2	24871489	TGCAGCAGCACCTCAAAAAGCCAGGAAACTCTGGGGCCTGCTGTGCCACGCCAGCTCCTGTAAGATCCA	69	31	T>C	0.919831	0.417431	0.325688	0.256881	0.439231	0.486365	0.462798	8.41361	7.43671	1	0.454128
2	24856297	TGCAGGCCTCTGGATGAGAGAACTGATACCATATTCACAGAGCATCTTAGCAGTGCCCTTACTCCTTTT	69	28	C>A	1	0.417722	0.417722	0.164557	0.486461	0.486461	0.486461	15.0833	11.2216	1	0.5
2	31804757	TGCAGAGCAAGGAAGCTGAAGGAGGACTCTGAACAGCCCCAGGCAGGAATAGGGCCCCAGATACAGCAC	69	33	C>T	0.957806	0.414097	0.317181	0.268722	0.433154	0.485241	0.459198	5.28155	5.03947	0.965909	0.451542
2	24867475	TGCAGAATAAATGAATGAACGCTGTTGCATTAAAAGGCCACTGTCTTCTTAATCCAATTAGATCACATA	69	29	T>C	1	0.590717	0.295359	0.113924	0.416244	0.483541	0.449892	14.412	10.4701	0.988636	0.352321
2	24874098	TGCAGACACATGTGCTCACTGAGTCCTCACTGCACCCCAGCAGGGGGCGCTGATAGTGCCCTTGCCCTA	69	42	G>C	0.932489	0.588235	0.271493	0.140271	0.395569	0.484429	0.439999	22.3275	14.5926	1	0.341629
2	24869482	TGCAGGTCTGGGGTGAAGCCTGGGGGTGGGCGTTTCAAATAAGGTCCCAGGTGGTACCCATGCTGCTGG	69	30	C>T	0.991561	0.4	0.378723	0.221277	0.470584	0.48	0.475292	19.1486	16.8675	1	0.489362
2	24856694	TGCAGGGGTGAGGCACGTCCGCGGAGAGGAAGCCCTGGGGGGCTCTGGGAAGGTCGCAGAGGGGCATGA	69	33	C>G	0.970464	0.604348	0.269565	0.126087	0.3938	0.478223	0.436011	8.86134	7.84404	0.96124	0.332609
2	24874823	TGCAGGGCCATGGTTCCCGGCCCACAACAGAGGTGATCCAGCTGCCATCATGCTGCCTATGACCTCAAT	69	28	A>G	0.957806	0.396476	0.352423	0.251101	0.456442	0.478565	0.467504	11.561	14.2651	0.988372	0.477974
2	24874797	TGCAGGCCCCCCATCCTGGCCTTTACTCAGCCATCACACAGGTAGGCCGGGGGAGAGGAGCCATGATGG	69	42	T>C	0.628692	0.436242	0.187919	0.375839	0.305211	0.49187	0.398541	3.93878	4.25	0.964286	0.375839
2	24855943	TGCAGGACAGGCTCCAACAGGAGATGATTCACCCAAGGGGAGAAGGGGAGAATGCACTAGCTTGAAAGT	69	43	A>C	0.957806	0.378855	0.39207	0.229075	0.476702	0.470648	0.473675	4.91304	4.43902	0.963415	0.493392
2	31805051	TGCAGATGATACACACTTGGCATTCATTTTGAACAGCCAGGGAATGTACAGAGACATTTTAAAGAAGAA	69	30	G>T	0.92827	0.372727	0.3	0.327273	0.42	0.467603	0.443802	6.11364	4.31056	0.959459	0.463636
2	24861940	TGCAGAGCATCCAGTGAGTGAGGCCACTGACTTGGGGACACCTGGGATGGGGGCTGGCCACCCCTCATG	69	32	T>C	0.945148	0.366071	0.348214	0.285714	0.453922	0.464126	0.459024	7.97906	7.84659	0.988372	0.491071
2	24855840	TGCAGCTTTTCTCATTACCTCTGTTCTTTTATTCTGGTCACCCTTTTAAAACAAACAACCCAAGTGGCA	69	31	T>A	0.995781	0.63983	0.25	0.110169	0.375	0.460895	0.417947	14.506	9.07767	0.977273	0.305085
2	31804706	TGCAGAGACACAAGTGCACGGTGGGCTCAGGTGAGCTGAACCAGTTCCGGTCACGCCCACCTCGTCCCA	69	28	A>G	0.991561	0.357447	0.348936	0.293617	0.454359	0.459357	0.456858	15.1878	13.8021	1	0.495745
2	24854065	TGCAGACCTGTTGACATTTTCTATGTAGACAATCCCACGAATGGACAGTTTTATTTCCTCCTTTCCCAA	69	37	C>T	0.991561	0.348936	0.421277	0.229787	0.487605	0.454359	0.470982	15.5297	15.3722	1	0.46383
2	24868675	TGCAGCTGGAGTGATCACAGATGTAGGAGCCAGCAGCTTGGTGGGAAATTGAAAGACTCCGTGGATGGG	69	29	C>A	0.894515	0.363208	0.292453	0.34434	0.413848	0.462576	0.438212	6.91358	3.21875	0.955882	0.464623
2	24858219	TGCAGGCTGAGGGCCGAGTTTCCTTGCTGAAGTTTAACTGGGGGTCCTTCTCAGCACCTAAGGCTTCCT	69	31	G>A	0.957806	0.665198	0.207048	0.127753	0.328359	0.445419	0.386889	20.6438	13.5625	1	0.270925
2	31808560	TGCAGAGGAAGTGCAGATGGCCACAATGCCAGGACTGGATGTGAGGCTGGCCACAAAGCCTGTGGGGAC	69	41	T>G	0.962025	0.328947	0.372807	0.298246	0.467644	0.441482	0.454563	8.10526	6.45355	0.988636	0.47807
2	24868928	TGCAGGCACCCTGGGAGAGAGGAGTGGAGGGCCTCGCGCGCATGGGTGTGTGCACCTGTGTGTGTGCAT	69	36	C>T	0.987342	0.324786	0.410256	0.264957	0.483892	0.4386	0.461246	9.82609	8.21053	0.977273	0.457265
2	24862038	TGCAGAGGCAGTTTCAGAACCCGATTCCCGAATAGCCTCCTGCCTTGCTAGCCCCAGCAGTAAGATGGG	69	30	A>T	0.995781	0.309322	0.436441	0.254237	0.49192	0.427284	0.459602	10.7905	11.22	0.977273	0.436441
2	27587131	TGCAGAGAAGGAAAGAAAGTGTGAACCCGCACACGCTCATATAGTAAATTTTTCCTTGTTTCCATGCAG	69	38	A>G	0.843882	0.535	0.165	0.3	0.27555	0.49755	0.38655	5.15888	6.31361	0.970588	0.315
2	24871894	TGCAGGAAGTGCTCAAAGTGGTTACCATCAACATCCAGACAGTTCTGATTACAGCGAACTACTACTAGA	69	30	A>G	0.949367	0.302222	0.395556	0.302222	0.478183	0.421768	0.449975	18.1489	17.5519	0.988095	0.453333
2	24857108	TGCAGTAGAATTTGACAACGTTTTCCAACCTGTCACTTCATGACACTGAAAATGGAAATAACAGTGTGG	69	33	C>A	1	0.308017	0.400844	0.291139	0.480336	0.426285	0.453311	9.44279	10.6784	0.988636	0.453586
2	24874214	TGCAGCATGAGCAAAGATAGGCTGTTTGTATAGAAAAGCCATTAAAAGTGGCTTGGGTGTGTCTAAAAG	69	41	T>C	0.848101	0.517413	0.208955	0.273632	0.330586	0.499394	0.41499	4.11475	4.43503	1	0.345771
2	24855250	TGCAGCCCGCTCCCCGGTCCTCCTCGAGACAGGTCCCTGCCCTTCGGAATGCCACCACACTCTCCCCTG	69	41	C>T	0.936709	0.333333	0.391892	0.274775	0.476625	0.444444	0.460535	5.40719	6.30159	0.964912	0.470721
2	24870188	TGCAGTTTGGGGCAGTGTGTGGCGAAGCATAGAACATGAACGTGGCCGATTTCCCCACTCTTTGACCTT	69	35	A>G	0.92827	0.581818	0.186364	0.231818	0.303264	0.486612	0.394938	9.0283	14.8502	0.987805	0.302273
2	24854712	TGCAGATGGTTGTCATCTGTGCCAGTCTTTGAGGTGCCTGGGAGAGGCTACGCCATGAACTGAGTCTGG	69	29	T>C	1	0.464135	0.337553	0.198312	0.447222	0.497427	0.472325	9.72	13.5901	0.988372	0.436709
2	31805966	TGCAGGAAACCCAGATAAAGCGCCCGTGCACAGACTCAGTCACCCTCAGGCACTCACCCTGGGCTCCAG	69	41	A>G	0.995781	0.368644	0.432203	0.199153	0.490807	0.465491	0.478149	8.23034	8.00866	0.988636	0.46822
2	24873827	TGCAGTGCAGGCCGAGGGAAAAGAAAAGGGATGTGAACCGACATCACCTGAAGCTCGGGAGCAAGATGA	69	42	A>G	0.848101	0.572139	0.233831	0.19403	0.358308	0.489592	0.42395	5.40777	6.63684	0.953704	0.330846
2	24869294	TGCAGGGGAAGCACAGTGGAGGAAGACATGCACGCAGGGTGAAAGGAAGACTGAGGAGGCGGGCGTCCG	69	42	A>G	0.974684	0.419913	0.385281	0.194805	0.473679	0.487172	0.480426	10.717	12.6444	1	0.482684
2	24863761	TGCAGGCAGGGTCAGTACGATGCAGTGGGGGTGGCCGGGGTGCCCGCACAGGCAGTGAATGTGGTGTGT	69	35	C>A	0.907173	0.64186	0.167442	0.190698	0.27881	0.459751	0.369281	4.17582	7.31132	0.971545	0.262791
2	24853815	TGCAGAAGTCAAACGTGACTTGTGTTCATCTTTTGTTATTGGTATATGTTGAGTATTGTCATTTTAATC	69	39	T>C	0.886076	0.571429	0.247619	0.180952	0.372608	0.489796	0.431202	10.6729	12.6535	0.987179	0.338095
2	24857590	TGCAGTGGGCCTGGTACATGAACCGAAGCCCTGTGCATGAGCCGCGCACACCCGCGTGGCAGCTGGTCC	69	37	T>G	0.983122	0.592275	0.223176	0.184549	0.346737	0.482971	0.414854	5.86726	7.79386	0.996212	0.315451
2	24868881	TGCAGGAGTAACGGTTAGAGCGCCTTCCCCCGTGGCCGCCTGGGTCACCGACTGGCACCCAGCGCATGA	69	41	G>T	0.978903	0.568966	0.25	0.181034	0.375	0.490488	0.432744	15.931	14.2715	1	0.340517
2	27589116	TGCAGCCCATCACAAGGAAGAACATTTCTAAGCCTAAGGGCCATAATATGATAGGATGAGCCGCCATGT	69	38	G>T	0.966245	0.611354	0.213974	0.174672	0.336378	0.475201	0.405789	7.71429	7.64192	0.987805	0.30131
2	24857635	TGCAGTGTCAAGGAACCTTATTGAAAAAATCTGTGGAAGCCGTTAACACAAAGAAACGTTATTGGACCA	69	40	C>T	1	0.468354	0.392405	0.139241	0.476847	0.497997	0.487422	11.9392	16.0206	0.988636	0.462025
3	24868296	TGCAGCCATGTGGGGAGAGGGGACGGGGGACGCCTGCGTGCGTACGCCTTCCCTGTACAGGAGGGCGCG	69	41	G>A	0.962025	0.508772	0.368421	0.122807	0.465374	0.499846	0.48261	9.55319	7.35971	0.9875	0.429825
3	24867904	TGCAGAGTCCTGAGGTCCCGGGTTCATCCCTTTCACTCCAAAGTACTCCTGGCTCTTCTTTGGTCAATC	69	39	A>C	0.894515	0.509434	0.207547	0.283019	0.328943	0.499822	0.414382	9.88136	9.03226	1	0.349057
3	31811574	TGCAGTGCCAGGGGCTGGAACAGGAAGGTGAGTCACACACAGGTGACATACACATTCTGGCACGTGATG	69	29	G>A	0.85654	0.487685	0.26601	0.246305	0.390497	0.499697	0.445097	5.14516	4.14286	0.960526	0.389163
3	24872980	TGCAGTGGAAGCTGCTGGTCTCTCCCCACCCTCACCTGGCGGCCCGGAGCCCAGCTGCATGAGATCGGA	61	29	C>T	0.983122	0.480687	0.201717	0.317597	0.322054	0.499254	0.410654	16.3802	16.2681	1	0.360515
3	24863419	TGCAGCTTTTCTCCGCTGGAATTCCTCGTCTGAACCTCAGAACACATAACCGATTTGAGTGACTGCGTG	69	33	A>G	0.936709	0.481982	0.211712	0.306306	0.33378	0.499351	0.416565	13.7749	11.6715	0.988636	0.364865
3	31802826	TGCAGTTGATAGATATGTGGTTCTTGTAGGCTTTGGTTGTTACTGCTGTGAACTGTCAAAGGTAAAACT	69	35	G>A	0.92827	0.518182	0.281818	0.2	0.404793	0.499339	0.452066	3.86449	2.96721	0.963415	0.381818
3	31813831	TGCAGCCTTTCGGTATGTGAACAGCCCCGCGGCGTTGTGAGAGGTTGTGTTCGTTACTCTGTCTATGAA	69	28	G>A	1	0.531646	0.329114	0.139241	0.441596	0.497997	0.469797	12.281	7.61481	0.950758	0.398734
3	31806878	TGCAGTACTGGTGGCTTTAAAAAAGGTCGATGTTATGACAAAGAAAGGCTGACGAGCCATTCTGGATTA	69	28	G>A	0.936709	0.545045	0.207207	0.247748	0.328545	0.495942	0.412243	4.84925	3.38261	0.969298	0.331081
3	24861657	TGCAGACATGCCACAAATCGCCCAAAAGTACCAAATCTAATCCTTCGGCATAGTCCCAAAACTCAAGTC	69	32	A>G	0.92827	0.55	0.25	0.2	0.375	0.495	0.435	8.49282	7.64706	1	0.35
3	31814082	TGCAGTGAGGCTGGGACACTCCACAGGGTGAGATCACGGAGGGCCTATGGCCATGCAGAACAGTTGGGA	69	44	C>T	0.970464	0.547826	0.217391	0.234783	0.340265	0.495425	0.417845	6.37915	3.425	0.965909	0.334783
3	24861663	TGCAGACATTATTAAATGTGCAAAATCCAAGATGCTACTCTAGAAGTGTCCACTAAGAATCCTGAACTT	69	40	T>C	0.92827	0.436364	0.281818	0.281818	0.404793	0.491901	0.448347	5.53368	5.10417	0.97619	0.422727
3	24873637	TGCAGGGATTCCAGCCCTTTGCTCTACAGACGCCGCATTTGTTATTATGAATTCACGCTGCACTTTCTT	69	35	C>T	0.924051	0.429224	0.333333	0.237443	0.444444	0.489981	0.467213	13.5556	13.396	0.987805	0.452055
3	24865098	TGCAGTGGCCAATCTCGTGCTCTTTCCACTGTACATGAGAGCTCAGGGGACGCCATTGTTAGAGCAAAT	69	35	T>G	0.721519	0.578947	0.204678	0.216374	0.32557	0.487535	0.406552	8.4	6.65556	1	0.312865
3	24874527	TGCAGTGGGCAGATTAGTTCCCATTTGCGTAGACCGGGGCCCAGGACCTTTAATTTTTCCTTGAATAAA	69	28	G>A	0.873418	0.584541	0.231884	0.183575	0.356228	0.485706	0.420967	8.07107	7.14706	0.969697	0.323671
3	24863698	TGCAGGCAAATTGGGGTGCTGCCCACACGGGAGGGGCCCTGCACCCGCCCTGCCAGGGCTGAATCATTC	69	30	G>A	0.915612	0.40553	0.294931	0.299539	0.415893	0.482151	0.449022	10.0541	8.38158	1	0.4447
3	31799484	TGCAGACCAACAATGACTGAGCAGATTATCCAGCTCTTTCTAAGCCTCTGTTTTCTCTCCTGTGAAAGG	69	38	T>C	0.953587	0.402655	0.340708	0.256637	0.449252	0.481048	0.46515	6.4899	5.42012	0.953488	0.469027
3	31811932	TGCAGATTTAAGCTGTATTTTCCAAACCCAGATAACTGTGATGTTAATACTTCTTTCTGCCTTTTCTTC	69	36	T>C	0.902954	0.397196	0.247664	0.35514	0.372653	0.478863	0.425758	3.8875	3.3758	0.95614	0.425234
3	24863385	TGCAGCTTCTACCAGCTCCCAGGCTCTAACCCTCTTGAAAGCTTTGAAAGGATGGGGTGTTACAGGGTG	69	34	T>C	0.92827	0.4	0.309091	0.290909	0.427107	0.48	0.453554	11.0645	10.2484	1	0.454545
3	24854580	TGCAGATAACAGCTGTTCTGATCTTTGGTTATTACTAAGCTGCATCCAGAGCTGCTTTATCATAAAGCA	69	33	A>G	0.978903	0.400862	0.366379	0.232759	0.464291	0.480343	0.472317	22.7349	22.0294	1	0.482759
3	24854836	TGCAGCAAGTAGCATTTCTACCTGATACCATTGCTATCCATAGACTGAGACTGACTGAAAGCAGACACC	69	37	C>T	0.924051	0.611872	0.182648	0.205479	0.298576	0.474969	0.386773	6.73934	3.72549	0.996032	0.285388
3	24874101	TGCAGACACCACTAATCAGTCACAATCCTCTCCTTTTGAAACCGGTCTCAGCCTCAGAATTTTCACACA	69	33	T>C	0.755274	0.614525	0.117318	0.268156	0.20711	0.473768	0.340439	10.205	8.48684	1	0.251397
3	24854914	TGCAGCACTGTAGGGTACTGAAGAGGTTCTTAGTGGATGTGCATGGAGGATGAGGTGGGGGTAGCAGGT	69	42	A>G	0.987342	0.371795	0.410256	0.217949	0.483892	0.467127	0.47551	8.54667	7.27168	0.988636	0.480769
3	24857194	TGCAGTCAGACCAGCTGCAAAACTTTTCACTCGAACTCCTAGAGCATATGCACAGGAAGCCAGCCAGTA	69	33	A>C	0.991561	0.370213	0.314894	0.314894	0.431471	0.466311	0.448891	12.1316	9.72881	1	0.47234
3	24870895	TGCAGTATTCCGGAGACCTCCCCCGCCCCCCGAACCACAGCCTGGATCATCCCAGCATGAGATCGGAAG	59	31	G>A	0.991561	0.638298	0.234043	0.12766	0.358533	0.461747	0.41014	19.6064	14.0707	1	0.297872
3	24864289	TGCAGGGTGGCAGAAATAGCCTACCCTTCCTCGGGTCCCTTTATGGGACAATAGTTGACTGACAATAAA	69	32	G>C	0.932489	0.647059	0.18552	0.167421	0.302205	0.456747	0.379476	7.11712	3.5914	0.975	0.269231
3	24874898	TGCAGTTGGGAGAGAGGACCTGAGCGCCCGGACGGGTGGTGGACAACTTCTGTAGCCGCGCCTCTGCAT	69	39	T>C	0.780591	0.502703	0.156757	0.340541	0.264368	0.499985	0.382177	16.7706	15.4475	1	0.327027
3	24864142	TGCAGGGCTCAGATCCCAGGTCTCCTCTCTGTCACGGGTGATCTCAACGGATCTCATGCATTTGCTGAC	69	34	C>T	0.974684	0.337662	0.458874	0.203463	0.496617	0.447293	0.471955	6.75455	6.05525	0.954545	0.439394
3	31800004	TGCAGATCTCCCTGCTTCCATGCTTGTCTCCCACCAAGCCAGTTTTCCACCTTGCAGCCAGACCCAGCT	69	37	G>C	0.978903	0.331897	0.392241	0.275862	0.476776	0.443482	0.460129	4.93467	4.32804	0.965116	0.469828
3	24855726	TGCAGCTGGAGAAAAACAAGAACCAGTTTCATCCAATAAGACTAACACTTATGACCTGAACTTTTAGCA	69	35	A>G	0.983122	0.32618	0.407725	0.266094	0.482971	0.439573	0.461272	12.7476	11.6755	0.988372	0.459227
3	24872066	TGCAGGCTGGCTCGTAGTGCTGCACGCCATTGTGACCGGATACAGACCTCAGGGGGCACAGCATGAGAT	65	31	G>A	0.970464	0.673913	0.213043	0.113043	0.335312	0.439509	0.38741	24.6024	20.1798	1	0.269565
3	24861267	TGCAGAGGCGAGCCAGCTGCCTTCCTACTCCGGGTCAGACCCACAGTTTCAGACTTGTGAGCATGAGAT	65	28	T>C	0.881857	0.440191	0.258373	0.301435	0.383233	0.492846	0.438039	13.6377	14.6307	1	0.409091
3	24869592	TGCAGTAACACTGGGAGGTTAGTTTATTATTTGAAACGGTCACTGCTCTTACCTCTTTCTGAATCCCAC	69	43	T>C	0.949367	0.444444	0.253333	0.302222	0.378311	0.493827	0.436069	5.68027	7.21196	1	0.404444
3	24865260	TGCAGTTCAACATGTTTTATATGGTAACAATGTGTAAGTAATTGGGAGGAGACTATAGAATAGAATGTA	69	39	A>C	0.970464	0.33913	0.382609	0.278261	0.472439	0.448242	0.46034	6.05714	7.6715	0.988636	0.478261
3	24862394	TGCAGCAAATCGTCAAGTTGCTCACTAATGTATGAATACATGTGTTTTTTATACAAAACATGAAAATCT	69	30	T>C	0.864979	0.604878	0.117073	0.278049	0.206734	0.478001	0.342368	6.03061	9.80874	0.988095	0.256098
3	24864808	TGCAGTCCTATTGAAAAAAGTGCAGAAGAATGAAATTGACCCGGGCAAGATACTGCCATGGTAATAAAG	69	36	T>G	0.978903	0.508621	0.219828	0.271552	0.343007	0.499851	0.421429	9.07914	8.90355	0.97619	0.355603
3	24855430	TGCAGCCTTCTGGTTTCCACCTGCTCCAGAGTAGTACAGGCTCAGCTTGAACAGGCCCAGGCTGCATGA	69	30	G>A	0.974684	0.493507	0.238095	0.268398	0.362812	0.499916	0.431364	7.56489	8.59314	0.964286	0.372294
3	24854855	TGCAGCACAAGAAATCAATAGCAAAGACCTCTATGCATTACAATATTTTAAATGACCTCCCCAGAACAA	69	30	C>T	0.966245	0.257642	0.489083	0.253275	0.499762	0.382525	0.441143	4.9381	4.97044	0.977273	0.384279
3	24854724	TGCAGATGTTCATATCAGCTTTACTTGTGTAAACTACCTGCTTCTCTTGTCCCCAATGTTTACATGCAT	69	28	G>A	1	0.253165	0.523207	0.223629	0.498923	0.378145	0.438534	27.4493	25.0138	1	0.364979
3	24853816	TGCAGAAGTCACTATAATTAATGAGCACATCCTCGCATACCTGTACGTGCAAAGAGAGTAACTTCATCT	69	30	C>A	0.983122	0.446352	0.313305	0.240343	0.43029	0.494244	0.462267	4.57792	6.4	0.988636	0.433476
3	24855606	TGCAGCTCAGTCCACTCAGTTAGGACTCCATCCATGGTGTTCTTCATACAGTCTTGTATGACGACTTGA	69	32	C>G	0.957806	0.378855	0.38326	0.237885	0.472744	0.470648	0.471696	18.6213	20.0918	1	0.497797
3	24857807	TGCAGTTCCTTGACATCTGGTCCCTCTCACGACATGGCAAATTCTTCATAGTTAGCTAGGGAGTCTCTC	69	30	G>A	0.919831	0.605505	0.169725	0.224771	0.281837	0.477738	0.379787	7.69307	17.6995	0.97619	0.28211
3	24856953	TGCAGGTGGGGACCAGAGCATCCCACAGGCAACCCCATCTCCGGGGAGGCTGCCCAGTGATGCTGGGAA	69	36	A>C	0.995781	0.338983	0.432203	0.228814	0.490807	0.448147	0.469477	17.7065	17.6982	1	0.45339
3	24870198	TGCAGTTTTGAGTCTACCCTAGAAGACTTCACCTTCAATATCGTTGTCTGATCACCAATTCCCTCTCCC	69	36	A>G	1	0.350211	0.447257	0.202532	0.494436	0.455126	0.474781	9.89944	15.8874	1	0.451477
3	24861276	TGCAGGCTCAGGGGCAGCTCCAGAAAGTTCTCTGTAGCCCTCCCGGCACTGGGCACACTTACCGGGCAA	69	43	C>A	0.991561	0.638298	0.212766	0.148936	0.334993	0.461747	0.39837	4.18	7.72083	1	0.287234
